# Supplementary material for: Analysis on agricultural carbon emissions transfer of inter-provincial trade in China
Source: PLoS One. 2024 Nov 21;19(11):e0311744. doi: 10.1371/journal.pone.0311744 (PMC11581268; doi:10.1371/journal.pone.0311744)
Supplement: S1 Fig — (XLSX) [file pone.0311744.s001.xlsx]

## Sheet: Sheet1
2015
	Carbon emissions from production	Carbon emissions from consumption	Carbon emissions transfer
Henan	7455	4951	-2504
Heilongjiang	4320	2459.4	-1860.6
Anhui	5646	4043.76	-1602.24
Jilin	2774	1183.1	-1590.9
Inner Mogolia	4470	2886.91	-1583.09
Xinjiang	3742	2570.35	-1171.65
Shandong	5949	5306.14	-642.862
Hebei	4644	4089	-554.995
Jiangxi	5029	4841.24	-187.762
Liaoning	2878	2731.19	-146.807
Ningxia	654	528.547	-125.453
Gansu	2601	2487.19	-113.813
Shanxi	1412	1362.89	-49.1081
Qinghai	1226	1207.22	-18.7839
Hunan	7021	7003.27	-17.7304
Jiangsu	5848	5898	49.9996
Shaanxi	2052	2103.78	51.7805
Yunnan	4092	4157.35	65.3541
Hubei	5957	6032.66	75.6603
Tibet	1453	1550.02	97.0235
Hainan	901	1017.32	116.322
Guangxi	4631	4836.22	205.217
Tianjin	309	543.549	234.549
Beijing	190	680.912	490.912
Guizhou	2494	3124.7	630.704
Sichuan	6483	7320.52	837.523
Shanghai	314	1169.26	855.264
Chongqing	1803	2971.69	1168.69
Fujian	2230	3931.86	1701.86
Zhejiang	2396	4204.31	1808.31
Guangdong	4319	8099.63	3780.63
