# Supplementary material for: Analysis on agricultural carbon emissions transfer of inter-provincial trade in China
Source: PLoS One. 2024 Nov 21;19(11):e0311744. doi: 10.1371/journal.pone.0311744 (PMC11581268; doi:10.1371/journal.pone.0311744)
Supplement: S2 Fig — (XLSX) [file pone.0311744.s002.xlsx]

## Sheet: Sheet1
2018
	Carbon emissions from production	Carbon emissions from consumption	Carbon emissions transfer
Henan	6321	4232.92	-2088.08
Inner Mogolia	4457	2456.16	-2000.84
Anhui	5742	4175.58	-1566.42
Heilongjiang	4393	2974.29	-1418.71
Jilin	2534	1145.27	-1388.73
Xinjiang	3829	2740.53	-1088.47
Shangdong	5433	4797.91	-635.093
Hebei	3987	3532.55	-454.449
Yunnan	4000	3659.93	-340.075
Gansu	2276	2036.19	-239.806
Jiangsu	5580	5345.9	-234.098
Tibet	1330	1098	-231.998
Ningxia	653	439.537	-213.463
Jiangxi	5309	5148.07	-160.925
Shanxi	1343	1248.12	-94.8817
Hubei	6302	6234.33	-67.6669
Liaoning	2427	2379.28	-47.7234
Qinghai	1304	1264.65	-39.3521
Hunan	6992	6970.12	-21.8764
Shaanxi	2037	2085.53	48.527
Hainan	737	864.21	127.21
Tianjin	230	443.867	213.867
Guangxi	4197	4572.35	375.355
Beijing	124	564.107	440.107
Guizhou	2404	2969.04	565.038
Shanghai	291	1099.27	808.269
Chongqing	1646	3014.78	1368.78
Sichuan	5958	7350.84	1392.84
Fujian	1901	3622.01	1721.01
Zhejiang	2037	3859.06	1822.06
Guangdong	3914	7363.59	3449.59
