# Supplementary material for: Analysis on agricultural carbon emissions transfer of inter-provincial trade in China
Source: PLoS One. 2024 Nov 21;19(11):e0311744. doi: 10.1371/journal.pone.0311744 (PMC11581268; doi:10.1371/journal.pone.0311744)
Supplement: S3 Fig — (XLSX) [file pone.0311744.s003.xlsx]

## Sheet: Sheet1
2021
	Carbon emissions from production	Carbon emissions from consumption	Carbon emissions transfer
Heilongjiang	4416	2368.49	-2047.51
Inner Mongolia	4661	2676.76	-1984.24
Xinjiang	4061	2479.66	-1581.34
Henan	5953	4502.05	-1450.95
Jilin	2492	1101.54	-1390.46
Anhui	5650	4274.04	-1375.96
Gansu	2480	1976.29	-503.708
Shandong	4745	4338.96	-406.042
Yunnan	4028	3755.56	-272.439
Ningxia	811	614.703	-196.297
Qinghai	1476	1328.8	-147.196
Hebei	3628	3499.59	-128.414
Shanxi	1422	1311.58	-110.424
Tibet	1367	1300.33	-66.672
Hunan	7039	6975.64	-63.3622
Liaoning	2450	2399.84	-50.1589
Jiangsu	5374	5348.24	-25.7636
Hubei	5889	6001.45	112.447
Hainan	658	854.197	196.197
Shaanxi	1946	2176.88	230.876
Jiangxi	5330	5563.64	233.638
Tianjin	221	465.988	244.988
Guizhou	2355	2752.1	397.099
Guangxi	4165	4584.54	419.543
Sichuan	5805	6314.67	509.668
Shanghai	240	862.156	622.156
Beijing	81	1221.89	1140.89
Fujian	1802	3141.85	1339.85
Chongqing	1614	3119.52	1505.52
Zhejiang	1892	3873.39	1981.39
Guangdong	3773	6639.68	2866.68
