# Supplementary material for: Analysis on agricultural carbon emissions transfer of inter-provincial trade in China
Source: PLoS One. 2024 Nov 21;19(11):e0311744. doi: 10.1371/journal.pone.0311744 (PMC11581268; doi:10.1371/journal.pone.0311744)
Supplement: S4 Fig — (XLS) [file pone.0311744.s004.xls]

## Sheet: 2015
	Carbon emissions flows in agricultural trade in 2015
	Henan	Anhui	Jilin	Heilongjiang	Inner Mogolia	Gansu	Xinjiang	Hebei	Shanxi	Jiangxi	Shandong	Hunan	Yunnan	Tibet	Shaanxi	Qinghai	Ningxia
Shanghai	414.567	0	0	0	0	0	142.168	461.817	0	0	0	0	0	0	0	0	0
Zhejiang	218.592	0	992.096	540.725	0	0	0	0	0	0	0	0	0	0	0	0	0
Fujian	86.1344	1051.11	0	284.227	0	0	0	0	0	108.985	0	0	0	0	0	0	0
Guangdong	1201.43	107.625	330.527	1226.36	302.047	0	0	0	0	0	0	230.652	133.718	0	0	0	0
Guangxi	408.97	0	0	0	192.635	0	0	0	0	0	0	0	0	0	0	0	0
Chongqing	0	0	6.48949	0	155.955	281.02	439.735	0	0	0	0	0	0	144.035	0	202.596	27.081
Sichuan	0	0	0	0	172.078	0	266.723	0	0	0	0	0	0	0	92.478	0	128.711
Guihzou	0	0	0	0	0	179.992	0	0	0	0	0	0	175.626	0	0	0	25.4312
Beijing	0	0	0	192.006	646.382	0	134.996	0	0	0	0	0	0	0	0	0	0
Tianjin	0	0	20.5462	116.676	0	0	142.015	0	0	0	0	0	0	0	0	0	0
Shanxi	0	0	0	0	46.1095	0	0	0	0	0	0	0	0	0	0	0	0
Liaoning	0	0	135.288	0	0	0	0	0	0	0	0	0	0	0	0	0	0
Jiangsu	0	10.3473	0	0	0	0	0	0	0	0	154.645	0	0	0	0	0	0
Hubei	55.3388	0	0	0	0	0	0	0	0	0	0	0	0	0	0	0	0
Hainan	0	0	0	0	187.594	0	0	0	0	0	0	0	1.9037	0	0	0	0
		Henan,Anhui	Jilin,Heilongjiang	Inner Mogolia	Xinjiang,Gansu	Other				Henan,Anhui	Jilin, Heilongjiang	Inner Mogolia	Xinjiang, Gansu	Other
		O–Ⅰ	O–Ⅱ	O–Ⅲ	O–Ⅳ	O–R	Total			O–Ⅰ	O–Ⅱ	O–Ⅲ	O–Ⅳ	O–R
Shanghai,Zhejiang,Fujian	I–Ⅰ	1770.4	1817.05	0	142.168	570.803	4300.42	Shanghai,Zhejiang,Fujian	I–Ⅰ	0.411681	0.422528	0	0.033059	0.132732
Guangdong,Guangxi	I–Ⅱ	1718.02	1556.88	494.682	0	364.37	4133.96	Guangdong,Guangxi	I–Ⅱ	0.415588	0.376608	0.119663	0	0.0881408
Chongqing,Sichuan,Guizhou	I–Ⅲ	0	6.48949	328.033	1167.47	795.958	2297.95	Chongqing,Sichuan,Guizhou	I–Ⅲ	0	0.00282403	0.14275	0.508049	0.346377
Beijing,Tianjin	I–Ⅳ	0	329.228	646.382	277.011	0	1252.62	Beijing,Tianjin	I–Ⅳ	0	0.262831	0.516024	0.221145	0
Other	I–R	65.6862	135.288	233.703	0	156.549	591.226	Other	I–R	0.111102	0.228826	0.395286	0	0.264787
Percent(%)	0.815337
Eight regions	10253.8
Total	12576.2
