# Supplementary material for: Analysis on agricultural carbon emissions transfer of inter-provincial trade in China
Source: PLoS One. 2024 Nov 21;19(11):e0311744. doi: 10.1371/journal.pone.0311744 (PMC11581268; doi:10.1371/journal.pone.0311744)
Supplement: S5 Fig — (XLS) [file pone.0311744.s005.xls]

## Sheet: 2018
			Carbon emissions flows in agricultural trade in 2018
	Anhui	Henan	Jilin	Heilongjiang	Inner Mogolia	Gansu	Xinjiang	Hebei	Shanxi	Jiangxi	Shandong	Hubei	Hunan	Yunnan	Tibet	Qinghai	Ningxia
Shanghai	0	181.667	0	144.529	0	0	255.671	0	0	0	0	0	0	0	0	0	0
Zhejiang	8.7177	315.721	220.044	935.189	93.5507	3.55281	0	331.131	0	0	73.9675	0	0	0	0	0	95.3994
Fujian	1288.37	218.606	7.95931	319.068	0	0	0	0.758397	0	54.6395	0	0	0	0	0	0	0
Guangdong	0	1234.14	546.738	499.524	566.578	0	0	0	0	0	0	130.416	129.042	547.326	0	0	0
Guangxi	0	0	0	445.77	0	0	0	0	0	0	0	0	0	0	0	0	0
Sichuan	0	0	0	0	556.704	0	124.283	8.37642	0	0	0	0	0	0	0	0	138.46
Guizhou	0	0	0	0	0	46.2656	355.418	0	0	0	0	0	0	0	0	0	0
Shaanxi	0	0	0	0	12.2559	0	0	0	0	0	0	0	0	0	0	0	0
Beijing	0	0	174.551	0	825.179	0	0	0	0	0	0	0	0	0	0	0	0
Tianjin	0	0	171.569	83.7279	0	0	0	0	0	0	0	0	0	0	0	0	0
Liaoning	0	0	0	111.898	0	0	0	0	0	0	0	0	0	0	0	0	0
Jiangsu	0	0	0	0	0	0	0	0	0	0	154.762	0	0	0	0	0	0
Hainan	0	0	164.977	0	0	0	0	13.6529	0	0	0	0	0	0	0	0	0
Chongqing	0	0	0	0	118.356	394.21	451.378	22.1761	35.0717	0	0	0	0	0	363.897	273.763	0
		Henan,Anhui	Jilin,Heilongjiang	Inner Mogolia	Xinjiang,Gansu	Other				Henan,Anhui	Jilin,Heilongjiang	Inner Mogolia	Xinjiang,Gansu	Other
		O–Ⅰ	O–Ⅱ	O–Ⅲ	O–Ⅳ	O–R	Total			O–Ⅰ	O–Ⅱ	O–Ⅲ	O–Ⅳ	O–R
Shanghai,Zhejiang,Fujian	I–Ⅰ	2013.08	1626.79	93.5507	259.224	555.896	4548.54	Shanghai,Zhejiang,Fujian	I–Ⅰ	0.442577	0.357651	0.0205672	0.0569906	0.122214
Guangdong,Guangxi	I–Ⅱ	1234.14	1492.03	566.578	0	806.784	4099.54	Guangdong,Guangxi	I–Ⅱ	0.301045	0.363951	0.138205	0	0.196799
Chongqing,Sichuan,Guizhou	I–Ⅲ	0	0	568.959	525.966	146.836	1241.76	Chongqing,Sichuan,Guizhou	I–Ⅲ	0	0	0.458187	0.423565	0.118248
Beijing,Tianjin	I–Ⅳ	0	429.848	825.179	0	0	1255.03	Beijing,Tianjin	I–Ⅳ	0	0.342501	0.657499	0	0
Other	I–R	0	276.875	118.356	845.588	863.323	2104.14	Other	I–R	0	0.131586	0.0562492	0.401868	0.410297
Percent(%)	0.727251
Eight regions	9635.35
Total	13249
