# Supplementary material for: Analysis on agricultural carbon emissions transfer of inter-provincial trade in China
Source: PLoS One. 2024 Nov 21;19(11):e0311744. doi: 10.1371/journal.pone.0311744 (PMC11581268; doi:10.1371/journal.pone.0311744)
Supplement: S6 Fig — (XLS) [file pone.0311744.s006.xls]

## Sheet: Fig.6
			Carbon emissions flows in agricultural trade in 2021
	Anhui	Henan	Jilin	Heilongjiang	Inner Mogolia	Gansu	Xinjiang	Hebei	Shanxi	Hunan	Yunan	Tibet	Qinghai	Ningxia
Shanghai	43.064	70.8926	0	195.799	171.772	95.3158	391.09	0	0	0	0	0	0	179.904
Zhejiang	0	525.23	642.489	149.736	0	491.208	197.176	149.548	31.4215	0	0	0	438.138	0
Fujian	830.772	0	177.31	489.856	0	0	0	0	0	0	0	0	0	0
Guangdong	0	0	156.99	1075.11	864.84	0	0	0	0	220.95	617.014	0	0	0
Guangxi	0	625.824	0	0	0	0	0	0	0	0	0	0	0	0
Chongqing	0	0	0	0	0	0	1056.97	0	27.779	0	0	0	0	0
Sichuan	0	0	0	0	137.007	0	0	0	8.44232	0	0	0	0	0
Guizhou	0	0	0	0	0	105.726	0	0	0	0	0	0	0	83.8138
Beijing	0	0	0	141.504	1032.74	0	0	0	0	0	0	0	0	0
Tianjin	0	0	0	217.637	0	0	0	0	0	0	0	0	0	0
Liaoning	0	0	54.4864	62.5274	0	0	0	0	0	0	0	0	0	0
Jiangsu	0	0	299.326	270.645	0	0	0	0	0	0	0	328.598	0	0
Jiangxi	271.946	0	0	0	0	0	0	0	0	0	0	0	0	0
Shandong	0	0	0	10.5391	0	0	0	0	0	0	0	0	0	0
Hubei	0	0	0	0	81.5771	0	0	0	0	0	0	0	0	0
Hainan	0	200.624	0	0	0	0	0	0	61.4873	0	0	0	0	0
Shaanxi	0	0	0	0	16.952	0	0	0	0	0	0	0	0	0
		Henan,Anhui	Jilin,Heilongjiang	Inner Mogolia	Xinjiang,Gansu	Other				Henan,Anhui	Jilin,Heilongjiang	Inner Mogolia	Xinjiang,Gansu	Other
		O–Ⅰ	O–Ⅱ	O–Ⅲ	O–Ⅳ	O–R				O–Ⅰ	O–Ⅱ	O–Ⅲ	O–Ⅳ	O–R
Shanghai,Zhejiang,Fujian	I–Ⅰ	1469.96	1655.19	171.772	1174.79	799.011	5270.72	Shanghai,Zhejiang,Fujian	I–Ⅰ	0.278891	0.314035	0.0325899	0.22289	0.151594
Guangdong,Guangxi	I–Ⅱ	625.824	1232.1	864.84	0	837.963	3560.72	Guangdong,Guangxi	I–Ⅱ	0.175758	0.346024	0.242883	0	0.235335
Chongqing,Sichuan,Guizhou	I–Ⅲ	0	0	137.007	1162.7	120.035	1419.74	Chongqing,Sichuan,Guizhou	I–Ⅲ	0	0	0.0965013	0.818951	0.0845474
Beijing,Tianjin	I–Ⅳ	0	359.141	1032.74	0	0	1391.88	Beijing,Tianjin	I–Ⅳ	0	0.258026	0.741974	0	0
Other	I–R	472.57	697.524	98.5291	0	390.085	1658.71	Other	I–R	0.284902	0.420523	0.0594011	0	0.235174
Percent(%)	0.743213
Eight regions	9886.05
Total	13301.8
