# Supplementary material for: Analysis on agricultural carbon emissions transfer of inter-provincial trade in China
Source: PLoS One. 2024 Nov 21;19(11):e0311744. doi: 10.1371/journal.pone.0311744 (PMC11581268; doi:10.1371/journal.pone.0311744)
Supplement: S7 Fig — (XLSX) [file pone.0311744.s007.xlsx]

## Sheet: Fig.7
														Carbon emissions from agricultural trade in major net importing regions
ten thousand tons		Carbon emissions from Production	Carbon emissions from consumption	Carbon emissions Input	Carbon emissions Output		2015	2018	2021						2015	2018	2021	106t	Per	2015	2018	2021
2021	Beijing	80.801	1255.04	1174.24	0	Total Carbon Transfer	12576.2	13249	13301.8					I–Ⅰ	43.0042	45.4854	52.7072		I–Ⅰ	0.34195	0.343312	0.396242
	Tianjin	221.272	438.909	217.637	0	Total Carbon Emissions	105098	99572.8	97711					I–Ⅱ	41.3396	40.9954	35.6072		I–Ⅱ	0.328713	0.309422	0.267688
	Hebei	3626.36	3476.81	0	149.548	Percent	0.119662	0.133058	0.136134					I–Ⅲ	22.9795	28.8836	14.1974		I–Ⅲ	0.182723	0.218006	0.106733
	Shanxi	1421.75	1292.62	0	129.13									I–Ⅳ	12.5262	12.5503	13.9188		I–Ⅳ	0.0996027	0.0947261	0.104639
	Inner Mogolia	4660.21	2355.32	0	2304.89
	Liaoning	2448.45	2565.47	117.014	0
	Jinlin	2490.7	1160.1	0	1330.6
	Heilongjiang	4414.68	1801.33	0	2613.35							Fig.7
	Shanghai	240.242	1388.08	1147.84	0
	Jiangsu	5369.09	6267.66	898.569	0
	Zhejiang	1889.05	4514	2624.95	0
	Anhui	5646.27	4500.48	0	1145.78
	Fujian	1798.79	3296.73	1497.94	0
	Jiangxi	5326.38	5598.33	271.946	0
	Shandong	4738.01	4748.54	10.5391	0
	Henan	5941.11	4518.54	0	1422.57
	Hubei	5884.48	5966.06	81.5771	0
	Hunan	7030.42	6809.47	0	220.95
	Guangdong	3770.82	6705.72	2934.9	0
	Guangxi	4161.48	4787.3	625.824	0
	Hainan	656.328	918.439	262.111	0
	Chongqing	1611.8	2696.55	1084.75	0
	Sichuan	5799.76	5945.2	145.449	0
	Guizhou	2346.79	2536.33	189.54	0
	Yunan	4004.88	3387.87	0	617.014
	Tibet	1367.41	1038.81	0	328.598
	Shaanxi	1942.76	1959.71	16.952	0
	Gansu	2477.13	1784.88	0	692.25
	Qinghai	1475.68	1037.54	0	438.138
	Ningxia	809.722	546.005	0	263.717
	Xinjiang	4058.37	2413.14	0	1645.24
2018	Beijing	123.575	1123.31	999.73	0
	Tianjin	230.251	485.548	255.297	0
	Hebei	3985.03	3608.94	0	376.095
	Shanxi	1342.02	1306.95	0	35.0717
	Inner Mogolia	4454.91	2282.28	0	2172.62
	Liaoning	2425.45	2537.34	111.898	0
	Jinlin	2532.81	1246.97	0	1285.84
	Heilongjiang	4391.11	1851.41	0	2539.71
	Shanghai	291.058	872.925	581.867	0
	Jiangsu	5575.62	5730.38	154.762	0
	Zhejiang	2033.74	4111.02	2077.27	0
	Anhui	5739.36	4442.27	0	1297.09
	Fujian	1897.54	3786.94	1889.4	0
	Jiangxi	5305.73	5251.09	0	54.6395
	Shandong	5425.78	5197.05	0	228.73
	Henan	6306.99	4356.85	0	1950.14
	Hubei	6297.77	6167.35	0	130.416
	Hunan	6983.52	6854.48	0	129.042
	Guangdong	3912.32	7566.09	3653.77	0
	Guangxi	4192.94	4638.71	445.77	0
	Hainan	736.264	914.893	178.629	0
	Chongqing	1643.31	3302.16	1658.85	0
	Sichuan	5953.03	6780.85	827.823	0
	Guizhou	2395.88	2797.56	401.683	0
	Yunan	3976.88	3429.56	0	547.326
	Tibet	1330.38	966.481	0	363.897
	Shaanxi	2033.72	2045.98	12.2559	0
	Gansu	2273.94	1829.92	0	444.029
	Qinghai	1303.98	1030.21	0	273.763
	Ningxia	651.649	417.79	0	233.859
	Xinjiang	3826.29	2639.54	0	1186.75
2015	Beijing	190.317	1163.7	973.385	0
	Tianjin	308.619	587.855	279.237	0
	Hebei	4640.23	4178.42	0	461.817
	Shanxi	1411.48	1457.59	46.1095	0
	Inner Mogolia	4468.11	2765.31	0	1702.8
	Liaoning	2875.42	3010.71	135.288	0
	Jinlin	2771.78	1286.83	0	1484.95
	Heilongjiang	4317.08	1957.1	0	2359.99
	Shanghai	313.517	1332.07	1018.55	0
	Jiangsu	5842.98	6007.97	164.992	0
	Zhejiang	2393.31	4144.73	1751.41	0
	Anhui	5640.06	4470.98	0	1169.08
	Fujian	2224.84	3755.29	1530.45	0
	Jiangxi	5025.27	4916.28	0	108.985
	Shandong	5939.79	5785.15	0	154.645
	Henan	7440.94	5055.91	0	2385.03
	Hubei	5951.27	6006.61	55.3388	0
	Hunan	6959.97	6729.31	0	230.652
	Guangdong	4316.07	7848.42	3532.35	0
	Guangxi	4627.03	5228.64	601.605	0
	Hainan	899.868	1089.36	189.497	0
	Chongqing	1799.69	3056.6	1256.91	0
	Sichuan	6476.44	7136.43	659.99	0
	Guizhou	2482.5	2863.55	381.049	0
	Yunan	4066.81	3755.57	0	311.248
	Tibet	1453.17	1309.14	0	144.035
	Shaanxi	2047.32	1954.84	0	92.478
	Gansu	2598.92	2137.91	0	461.013
	Qinghai	1225.74	1023.14	0	202.596
	Ningxia	651.331	470.108	0	181.223
	Xinjiang	3737.86	2612.23	0	1125.64
