# Supplementary material for: Analysis on agricultural carbon emissions transfer of inter-provincial trade in China
Source: PLoS One. 2024 Nov 21;19(11):e0311744. doi: 10.1371/journal.pone.0311744 (PMC11581268; doi:10.1371/journal.pone.0311744)
Supplement: S8 Fig — (XLSX) [file pone.0311744.s008.xlsx]

## Sheet: Fig.8
ten thousand tons		Carbon emissions from Production	Carbon emissions from consumption	Carbon emissions Input	Carbon emissions Output		2015	2018	2021
2021	Beijing	80.801	1255.04	1174.24	0	Total Carbon Transfer	12576.2	13249	13301.8
	Tianjin	221.272	438.909	217.637	0	Total Carbon Emissions	105098	99572.8	97711
	Hebei	3626.36	3476.81	0	149.548	Percent	0.119662	0.133058	0.136134
	Shanxi	1421.75	1292.62	0	129.13
	Inner Mogolia	4660.21	2355.32	0	2304.89
	Liaoning	2448.45	2565.47	117.014	0								Fig 8		O–Ⅰ	O–Ⅱ	O–Ⅲ	O–Ⅳ	106t
	Jinlin	2490.7	1160.1	0	1330.6									2015	35.5411	38.4494	17.028	15.8665	106.885	0.8499
	Heilongjiang	4414.68	1801.33	0	2613.35									2018	32.4723	38.2554	21.7262	16.3078	108.762	0.820904
	Shanghai	240.242	1388.08	1147.84	0									2021	25.6835	39.4395	23.0489	23.3749	111.547	0.838586
	Jiangsu	5369.09	6267.66	898.569	0
	Zhejiang	1889.05	4514	2624.95	0
	Anhui	5646.27	4500.48	0	1145.78
	Fujian	1798.79	3296.73	1497.94	0
	Jiangxi	5326.38	5598.33	271.946	0
	Shandong	4738.01	4748.54	10.5391	0
	Henan	5941.11	4518.54	0	1422.57
	Hubei	5884.48	5966.06	81.5771	0
	Hunan	7030.42	6809.47	0	220.95
	Guangdong	3770.82	6705.72	2934.9	0
	Guangxi	4161.48	4787.3	625.824	0
	Hainan	656.328	918.439	262.111	0
	Chongqing	1611.8	2696.55	1084.75	0
	Sichuan	5799.76	5945.2	145.449	0
	Guizhou	2346.79	2536.33	189.54	0
	Yunan	4004.88	3387.87	0	617.014
	Tibet	1367.41	1038.81	0	328.598
	Shaanxi	1942.76	1959.71	16.952	0
	Gansu	2477.13	1784.88	0	692.25
	Qinghai	1475.68	1037.54	0	438.138
	Ningxia	809.722	546.005	0	263.717
	Xinjiang	4058.37	2413.14	0	1645.24
2018	Beijing	123.575	1123.31	999.73	0
	Tianjin	230.251	485.548	255.297	0
	Hebei	3985.03	3608.94	0	376.095
	Shanxi	1342.02	1306.95	0	35.0717
	Inner Mogolia	4454.91	2282.28	0	2172.62
	Liaoning	2425.45	2537.34	111.898	0
	Jinlin	2532.81	1246.97	0	1285.84
	Heilongjiang	4391.11	1851.41	0	2539.71
	Shanghai	291.058	872.925	581.867	0
	Jiangsu	5575.62	5730.38	154.762	0
	Zhejiang	2033.74	4111.02	2077.27	0
	Anhui	5739.36	4442.27	0	1297.09
	Fujian	1897.54	3786.94	1889.4	0
	Jiangxi	5305.73	5251.09	0	54.6395
	Shandong	5425.78	5197.05	0	228.73
	Henan	6306.99	4356.85	0	1950.14
	Hubei	6297.77	6167.35	0	130.416
	Hunan	6983.52	6854.48	0	129.042
	Guangdong	3912.32	7566.09	3653.77	0
	Guangxi	4192.94	4638.71	445.77	0
	Hainan	736.264	914.893	178.629	0
	Chongqing	1643.31	3302.16	1658.85	0
	Sichuan	5953.03	6780.85	827.823	0
	Guizhou	2395.88	2797.56	401.683	0
	Yunan	3976.88	3429.56	0	547.326
	Tibet	1330.38	966.481	0	363.897
	Shaanxi	2033.72	2045.98	12.2559	0
	Gansu	2273.94	1829.92	0	444.029
	Qinghai	1303.98	1030.21	0	273.763
	Ningxia	651.649	417.79	0	233.859
	Xinjiang	3826.29	2639.54	0	1186.75
2015	Beijing	190.317	1163.7	973.385	0
	Tianjin	308.619	587.855	279.237	0
	Hebei	4640.23	4178.42	0	461.817
	Shanxi	1411.48	1457.59	46.1095	0
	Inner Mogolia	4468.11	2765.31	0	1702.8
	Liaoning	2875.42	3010.71	135.288	0
	Jinlin	2771.78	1286.83	0	1484.95
	Heilongjiang	4317.08	1957.1	0	2359.99
	Shanghai	313.517	1332.07	1018.55	0
	Jiangsu	5842.98	6007.97	164.992	0
	Zhejiang	2393.31	4144.73	1751.41	0
	Anhui	5640.06	4470.98	0	1169.08
	Fujian	2224.84	3755.29	1530.45	0
	Jiangxi	5025.27	4916.28	0	108.985
	Shandong	5939.79	5785.15	0	154.645
	Henan	7440.94	5055.91	0	2385.03
	Hubei	5951.27	6006.61	55.3388	0
	Hunan	6959.97	6729.31	0	230.652
	Guangdong	4316.07	7848.42	3532.35	0
	Guangxi	4627.03	5228.64	601.605	0
	Hainan	899.868	1089.36	189.497	0
	Chongqing	1799.69	3056.6	1256.91	0
	Sichuan	6476.44	7136.43	659.99	0
	Guizhou	2482.5	2863.55	381.049	0
	Yunan	4066.81	3755.57	0	311.248
	Tibet	1453.17	1309.14	0	144.035
	Shaanxi	2047.32	1954.84	0	92.478
	Gansu	2598.92	2137.91	0	461.013
	Qinghai	1225.74	1023.14	0	202.596
	Ningxia	651.331	470.108	0	181.223
	Xinjiang	3737.86	2612.23	0	1125.64
