# Supplementary material for: Analysis on agricultural carbon emissions transfer of inter-provincial trade in China
Source: PLoS One. 2024 Nov 21;19(11):e0311744. doi: 10.1371/journal.pone.0311744 (PMC11581268; doi:10.1371/journal.pone.0311744)
Supplement: S9 Fig — (XLSX) [file pone.0311744.s009.xlsx]

## Sheet: Fig.9
单位：万吨		粮食产量	肉类产量		Total grain production	Total meat production			proportion of grain production	proportion of Meat production		Fig. 9	Relative changes of regional agricultural product supply in 2015 and 2021
2021	北 京	37.75	3.3	2021	68284.8	6507.8	2021	Beijing	0.000552832	0.000507084		2015vs2021
	天 津	249.87	20.9					Tianjin	0.00365923	0.00321153			Grain	Meat
	河 北	3825.09	355.4	2015	62143.8	6627.3		Hebei	0.0560167	0.0546114		O-Ⅲ	0.0107482	0.00574698
	山 西	1421.25	107.8					Shanxi	0.0208136	0.0165647		O-Ⅱ	0.0139217	0.0105176
	内蒙古	3840.3	249.8					Inner Mogolia	0.0562395	0.0383847		O-Ⅳ	0.000128587	0.0106233
	辽 宁	2538.74	277.1					Liaoning	0.0371787	0.0425797		O-Ⅰ	0.00113285	-0.0137898
	吉 林	4039.24	190.9					Jinlin	0.0591529	0.029334		O-R	-0.0259313	-0.0130981
	黑龙江	7867.72	250.4					Heilongjiang	0.115219	0.0384769
	上 海	93.96	7.7					Shanghai	0.001376	0.0011832
	江 苏	3746.1	184.5					Jiangsu	0.05486	0.0283506
	浙 江	620.9	69.2					Zhejiang	0.0090928	0.0106334
	安 徽	4087.56	271.8					Anhui	0.0598605	0.0417653
	福 建	506.42	129.2					Fujian	0.0074163	0.0198531
	江 西	2192.33	258.1					Jiangxi	0.0321057	0.0396601
	山 东	5500.75	450.2					Shandong	0.080556	0.0691785
	河 南	6544.17	491.2					Henan	0.0958365	0.0754787
	湖 北	2764.33	343.5					Hubei	0.0404824	0.0527828
	湖 南	3074.36	481.9					Hunan	0.0450226	0.0740496
	广 东	1279.87	269.6					Guangdong	0.0187431	0.0414272
	广 西	1386.54	263.3					Guangxi	0.0203053	0.0404591
	海 南	146.03	33.8					Hainan	0.00213854	0.00519377
	重 庆	1092.84	156.6					Chongqing	0.0160042	0.0240634
	四 川	3582.14	524.4					Sichuan	0.0524588	0.0805802
	贵 州	1094.86	194.7					Guizhou	0.0160337	0.0299179
	云 南	1930.3	423.5					Yunan	0.0282684	0.0650758
	西 藏	106.15	27					Tibet	0.00155452	0.00414887
	陕 西	1270.43	116.7					Shaanxi	0.0186049	0.0179323
	甘 肃	1231.46	124.6					Gansu	0.0180342	0.0191463
	青 海	109.09	39.5					Qinghai	0.00159757	0.00606964
	宁 夏	368.44	32.4					Ningxia	0.00539564	0.00497864
	新 疆	1735.78	158.8					Xinjiang	0.0254197	0.0244015
2015	北 京	62.6	25.2				2015	Beijing	0.00100734	0.00380245
	天 津	181.7	34.2					Tianjin	0.00292386	0.00516047
	河 北	3363.8	359.9					Hebei	0.0541293	0.0543057
	山 西	1259.6	73					Shanxi	0.0202691	0.011015
	内蒙古	2827	216.3					Inner Mogolia	0.0454913	0.0326377
	辽 宁	2002.5	275.8					Liaoning	0.0322236	0.0416157
	吉 林	3647	187.4					Jinlin	0.0586865	0.028277
	黑龙江	6324	192.3					Heilongjiang	0.101764	0.0290163
	上 海	112.1	16.7					Shanghai	0.00180388	0.00251988
	江 苏	3561.3	237.2					Jiangsu	0.0573074	0.0357913
	浙 江	752.2	106.3					Zhejiang	0.0121042	0.0160397
	安 徽	3538.1	291.9					Anhui	0.0569341	0.0440451
	福 建	661.1	140					Fujian	0.0106382	0.0211247
	江 西	2148.7	268.3					Jiangxi	0.0345763	0.0404841
	山 东	4712.7	502.4					Shandong	0.0758354	0.0758076
	河 南	6067.1	576.5					Henan	0.09763	0.0869887
	湖 北	2703.3	363.3					Hubei	0.0435007	0.0548187
	湖 南	3002.9	479.5					Hunan	0.0483218	0.0723522
	广 东	1358.1	282					Guangdong	0.0218542	0.0425513
	广 西	1524.8	276.4					Guangxi	0.0245366	0.0417063
	海 南	184	49.4					Hainan	0.00296087	0.00745402
	重 庆	1154.9	168.8					Chongqing	0.0185843	0.0254704
	四 川	3442.8	574.1					Sichuan	0.0554005	0.0866265
	贵 州	1180	181.7					Guizhou	0.0189882	0.0274169
	云 南	1876.4	337.8					Yunan	0.0301945	0.050971
	西 藏	100.6	26.3					Tibet	0.00161883	0.00396843
	陕 西	1226.8	106.1					Shaanxi	0.0197413	0.0160095
	甘 肃	1171.1	89.2					Gansu	0.018845	0.0134595
	青 海	102.7	33.4					Qinghai	0.00165262	0.00503976
	宁 夏	372.6	26.9					Ningxia	0.00599577	0.00405897
	新 疆	1521.3	129					Xinjiang	0.0244803	0.0194649
