# Supplementary material for: Analysis on agricultural carbon emissions transfer of inter-provincial trade in China
Source: PLoS One. 2024 Nov 21;19(11):e0311744. doi: 10.1371/journal.pone.0311744 (PMC11581268; doi:10.1371/journal.pone.0311744)
Supplement: S10 Fig — (XLSX) [file pone.0311744.s010.xlsx]

## Sheet: Fig.10
单位：万吨		粮食产量	肉类产量		Total grain production	Total meat production			proportion of grain production	proportion of Meat production
2021	北 京	37.75	3.3	2021	68284.8	6507.8	2021	Beijing	0.000552832	0.000507084
	天 津	249.87	20.9	2018	65789.2	6523.3		Tianjin	0.00365923	0.00321153
	河 北	3825.09	355.4					Hebei	0.0560167	0.0546114
	山 西	1421.25	107.8					Shanxi	0.0208136	0.0165647
	内蒙古	3840.3	249.8					Inner Mogolia	0.0562395	0.0383847
	辽 宁	2538.74	277.1					Liaoning	0.0371787	0.0425797
	吉 林	4039.24	190.9					Jinlin	0.0591529	0.029334
	黑龙江	7867.72	250.4					Heilongjiang	0.115219	0.0384769		Fig. 10	Relative changes of regional agricultural products supply in 2018 and 2021
	上 海	93.96	7.7					Shanghai	0.001376	0.0011832		2018vs2021
	江 苏	3746.1	184.5					Jiangsu	0.05486	0.0283506			Grain	Meat
	浙 江	620.9	69.2					Zhejiang	0.0090928	0.0106334		O-Ⅲ	0.00222942	0.00165483
	安 徽	4087.56	271.8					Anhui	0.0598605	0.0417653		O-Ⅱ	0.00505048	0.00998744
	福 建	506.42	129.2					Fujian	0.0074163	0.0198531		O-Ⅳ	0.00308772	0.00752303
	江 西	2192.33	258.1					Jiangxi	0.0321057	0.0396601		O-Ⅰ	-0.00627729	-0.00698768
	山 东	5500.75	450.2					Shandong	0.080556	0.0691785		O-R	-0.00409034	-0.0121776
	河 南	6544.17	491.2					Henan	0.0958365	0.0754787
	湖 北	2764.33	343.5					Hubei	0.0404824	0.0527828
	湖 南	3074.36	481.9					Hunan	0.0450226	0.0740496
	广 东	1279.87	269.6					Guangdong	0.0187431	0.0414272
	广 西	1386.54	263.3					Guangxi	0.0203053	0.0404591
	海 南	146.03	33.8					Hainan	0.00213854	0.00519377
	重 庆	1092.84	156.6					Chongqing	0.0160042	0.0240634
	四 川	3582.14	524.4					Sichuan	0.0524588	0.0805802
	贵 州	1094.86	194.7					Guizhou	0.0160337	0.0299179
	云 南	1930.3	423.5					Yunan	0.0282684	0.0650758
	西 藏	106.15	27					Tibet	0.00155452	0.00414887
	陕 西	1270.43	116.7					Shaanxi	0.0186049	0.0179323
	甘 肃	1231.46	124.6					Gansu	0.0180342	0.0191463
	青 海	109.09	39.5					Qinghai	0.00159757	0.00606964
	宁 夏	368.44	32.4					Ningxia	0.00539564	0.00497864
	新 疆	1735.78	158.8					Xinjiang	0.0254197	0.0244015
2018	北 京	34.14	15.1				2018	Beijing	0.00051893	0.00231478
	天 津	209.69	25.3					Tianjin	0.0031873	0.00387841
	河 北	3700.86	373.3					Hebei	0.0562533	0.0572256
	山 西	1380.4	77.1					Shanxi	0.0209822	0.0118192
	内蒙古	3553.28	239.6					Inner Mogolia	0.0540101	0.0367299
	辽 宁	2192.45	244.2					Liaoning	0.0333254	0.037435
	吉 林	3632.74	172.3					Jinlin	0.0552179	0.026413
	黑龙江	7506.8	204.9					Heilongjiang	0.114104	0.0314105
	上 海	103.74	11.6					Shanghai	0.00157685	0.00177824
	江 苏	3660.28	216.1					Jiangsu	0.0556365	0.0331274
	浙 江	599.14	77.5					Zhejiang	0.00910696	0.0118805
	安 徽	4007.25	269.7					Anhui	0.0609104	0.0413441
	福 建	498.58	117.1					Fujian	0.00757844	0.017951
	江 西	2190.7	260.9					Jiangxi	0.0332988	0.0399951
	山 东	5319.51	534.2					Shandong	0.0808569	0.0818911
	河 南	6648.91	540.7					Henan	0.101064	0.0828875
	湖 北	2839.47	358.8					Hubei	0.0431601	0.0550028
	湖 南	3022.9	479.6					Hunan	0.0459483	0.0735211
	广 东	1193.49	287.6					Guangdong	0.0181411	0.0440881
	广 西	1372.8	279.6					Guangxi	0.0208666	0.0428617
	海 南	147.12	48.7					Hainan	0.00223623	0.00746555
	重 庆	1079.34	146.1					Chongqing	0.016406	0.0223966
	四 川	3493.7	542					Sichuan	0.0531044	0.0830868
	贵 州	1059.7	189.8					Guizhou	0.0161075	0.0290957
	云 南	1860.54	378.5					Yunan	0.0282803	0.0580228
	西 藏	104.4	27.8					Tibet	0.00158689	0.00426165
	陕 西	1226	104.4					Shaanxi	0.0186353	0.0160042
	甘 肃	1151.43	95.6					Gansu	0.0175018	0.0146552
	青 海	103.06	35.5					Qinghai	0.00156652	0.00544203
	宁 夏	392.58	30.3					Ningxia	0.00596724	0.00464489
	新 疆	1504.23	139.4					Xinjiang	0.0228644	0.0213696
