# Supplementary material for: Analysis on agricultural carbon emissions transfer of inter-provincial trade in China
Source: PLoS One. 2024 Nov 21;19(11):e0311744. doi: 10.1371/journal.pone.0311744 (PMC11581268; doi:10.1371/journal.pone.0311744)
Supplement: S11 Fig — (XLSX) [file pone.0311744.s011.xlsx]

## Sheet: Fig.11
Unit：ten thousond tons		Carbon Emission of Grain	Grain Production	Carbon Emission Coefficient of Grain	2021	Carbon Emission Coefficient of Grain		Fig.11	Relative coefficient of grain carbon emission
2021	Beijing	54.3686	37.75	1.44023		O–Ⅰ	0.827907			2015	2018	2021	tCE/t
	Tianjin	119.438	249.87	0.478001		O–Ⅱ	0.37988		O–Ⅰ	-0.119535	-0.118351	-0.08806
	Hebei	2083.96	3825.09	0.544814		O–Ⅲ	0.458871		O–Ⅱ	-0.6194	-0.569921	-0.536087
	Shanxi	780.26	1421.25	0.548996		O–Ⅳ	0.91885		O–Ⅲ	-0.49198	-0.517332	-0.457096
	Inner Mogolia	1762.2	3840.3	0.458871		O–R	1.1488		O–Ⅳ	0.0402911	0.0709986	0.00288369
	Liaoning	1284.85	2538.74	0.506097		Total	0.915967		O–R	0.232307	0.24506	0.232834
	Jinlin	1561.23	4039.24	0.386517	2018	Carbon Emission Coefficient of Grain
	Heilongjiang	2961.98	7867.72	0.376473		O–Ⅰ	0.864938
	Shanghai	209.741	93.96	2.23223		O–Ⅱ	0.413368
	Jiangsu	4856.14	3746.1	1.29632		O–Ⅲ	0.465957
	Zhejiang	1697.16	620.9	2.73339		O–Ⅳ	1.05429
	Anhui	4860.03	4087.56	1.18898		O–R	1.22835
	Fujian	1397.85	506.42	2.76025		Total	0.983289
	Jiangxi	4393.97	2192.33	2.00425	2015	Carbon Emission Coefficient of Grain	Grain
	Shandong	3033.7	5500.75	0.551506		O–Ⅰ	0.941991
	Henan	3942.05	6544.17	0.602376		O–Ⅱ	0.442126
	Hubei	4785.1	2764.33	1.73102		O–Ⅲ	0.569546
	Hunan	5252.47	3074.36	1.70848		O–Ⅳ	1.10182
	Guangdong	2980.16	1279.87	2.32849		O–R	1.29383
	Guangxi	2968.11	1386.54	2.14066		Total	1.06153
	Hainan	491.238	146.03	3.36395
	Chongqing	1085.9	1092.84	0.993653
	Sichuan	2867.46	3582.14	0.800487
	Guizhou	1118.55	1094.86	1.02164
	Yunan	1573.66	1930.3	0.815239
	Tibet	39.5842	106.15	0.372909
	Shaanxi	1302.8	1270.43	1.02548
	Gansu	950.684	1231.46	0.771997
	Qinghai	72.418	109.09	0.663837
	Ningxia	283.723	368.44	0.770065
	Xinjiang	1775.77	1735.78	1.02304
2018	Beijing	59.2638	34.14	1.73591
	Tianjin	122.04	209.69	0.582003
	Hebei	2413.87	3700.86	0.652247
	Shanxi	799.857	1380.4	0.579438
	Inner Mogolia	1655.68	3553.28	0.465957
	Liaoning	1339.88	2192.45	0.611134
	Jinlin	1598.19	3632.74	0.439942
	Heilongjiang	3006.54	7506.8	0.400509
	Shanghai	246.515	103.74	2.37628
	Jiangsu	4945.66	3660.28	1.35117
	Zhejiang	1816.51	599.14	3.03186
	Anhui	4973.68	4007.25	1.24117
	Fujian	1498.69	498.58	3.00592
	Jiangxi	4354.48	2190.7	1.98771
	Shandong	3319.7	5319.51	0.624061
	Henan	4243.24	6648.91	0.638186
	Hubei	5052.48	2839.47	1.77937
	Hunan	5233.59	3022.9	1.73131
	Guangdong	3016.55	1193.49	2.5275
	Guangxi	2957.57	1372.8	2.15441
	Hainan	529.16	147.12	3.59679
	Chongqing	1096.85	1079.34	1.01622
	Sichuan	2953.87	3493.7	0.845485
	Guizhou	1188.84	1059.7	1.12187
	Yunan	1674.38	1860.54	0.899945
	Tibet	40.6133	104.4	0.389016
	Shaanxi	1390.34	1226	1.13404
	Gansu	965.092	1151.43	0.838169
	Qinghai	79.7328	103.06	0.773654
	Ningxia	282.225	392.58	0.718897
	Xinjiang	1834.74	1504.23	1.21972
2015	Beijing	83.4476	62.6	1.33303
	Tianjin	172.722	181.7	0.950591
	Hebei	2821.58	3363.8	0.838808
	Shanxi	855.775	1259.6	0.679402
	Inner Mogolia	1610.11	2827	0.569546
	Liaoning	1461.76	2002.5	0.729968
	Jinlin	1596.51	3647	0.437761
	Heilongjiang	2811.93	6324	0.444644
	Shanghai	257.67	112.1	2.29857
	Jiangsu	5143.31	3561.3	1.44422
	Zhejiang	2096.34	752.2	2.78695
	Anhui	4689.83	3538.1	1.32552
	Fujian	1744.57	661.1	2.63889
	Jiangxi	3947.94	2148.7	1.83736
	Shandong	3582.53	4712.7	0.760187
	Henan	4358.18	6067.1	0.71833
	Hubei	4519.23	2703.3	1.67175
	Hunan	5075.67	3002.9	1.69026
	Guangdong	3234.35	1358.1	2.38153
	Guangxi	3173.4	1524.8	2.08119
	Hainan	642.879	184	3.49391
	Chongqing	1142.09	1154.9	0.988907
	Sichuan	3089.15	3442.8	0.897279
	Guizhou	1175.85	1180	0.996483
	Yunan	1872.18	1876.4	0.997749
	Tibet	48.2897	100.6	0.480017
	Shaanxi	1411.68	1226.8	1.1507
	Gansu	1165.07	1171.1	0.99485
	Qinghai	87.2533	102.7	0.849594
	Ningxia	294.496	372.6	0.790381
	Xinjiang	1801.46	1521.3	1.18416
