# Supplementary material for: Analysis on agricultural carbon emissions transfer of inter-provincial trade in China
Source: PLoS One. 2024 Nov 21;19(11):e0311744. doi: 10.1371/journal.pone.0311744 (PMC11581268; doi:10.1371/journal.pone.0311744)
Supplement: S12 Fig — (XLSX) [file pone.0311744.s012.xlsx]

## Sheet: Fig.12
Unit：ten thousond tons		Carbon Emission of Meat	Meat Production	Carbon Emission Coefficient of Meat	2021	Carbon Emission Coefficient of Meat
2021	Beijing	26.4324	3.3	8.00981		O–Ⅰ	3.65045
	Tianjin	101.834	20.9	4.87246		O–Ⅱ	5.39806
	Hebei	1542.4	355.4	4.33989		O–Ⅲ	11.6013
	Shanxi	641.488	107.8	5.95072		O–Ⅳ	13.4406
	Inner Mogolia	2898.01	249.8	11.6013		O–R	4.88227
	Liaoning	1163.6	277.1	4.19922		Total	5.40343
	Jinlin	929.467	190.9	4.86887	2018
	Heilongjiang	1452.69	250.4	5.8015		O–Ⅰ	3.49141
	Shanghai	30.5018	7.7	3.96128		O–Ⅱ	6.14842
	Jiangsu	512.949	184.5	2.78021		O–Ⅲ	11.6829
	Zhejiang	191.889	69.2	2.77297		O–Ⅳ	14.0443
	Anhui	786.237	271.8	2.8927		O–R	4.86202
	Fujian	400.944	129.2	3.10328		Total	5.34745
	Jiangxi	932.41	258.1	3.61259	2015			Fig.12	Relative coefficient of grain carbon emission
	Shandong	1704.31	450.2	3.78567		O–Ⅰ	4.64415			2015	2018	2021	tCE/t
	Henan	1999.06	491.2	4.06974		O–Ⅱ	7.05932		O–Ⅰ	-1.26029	-1.85604	-1.75298
	Hubei	1099.38	343.5	3.20054		O–Ⅲ	13.2131		O–Ⅱ	1.15488	0.800967	-0.00537157
	Hunan	1777.95	481.9	3.68946		O–Ⅳ	15.4457		O–Ⅲ	7.30871	6.33549	6.19789
	Guangdong	790.657	269.6	2.9327		O–R	5.29634		O–Ⅳ	9.54127	8.69684	8.03714
	Guangxi	1193.36	263.3	4.53233		Total	5.90443		O–R	-0.608097	-0.485431	-0.521155
	Hainan	165.091	33.8	4.88433
	Chongqing	525.9	156.6	3.35824
	Sichuan	2932.3	524.4	5.59172
	Guizhou	1228.24	194.7	6.30836
	Yunan	2431.23	423.5	5.7408
	Tibet	1327.82	27	49.1786
	Shaanxi	639.955	116.7	5.48376
	Gansu	1526.45	124.6	12.2508
	Qinghai	1403.26	39.5	35.5256
	Ningxia	525.999	32.4	16.2345
	Xinjiang	2282.61	158.8	14.3741
2018	Beijing	64.3112	15.1	4.25902
	Tianjin	108.211	25.3	4.27711
	Hebei	1571.16	373.3	4.20884
	Shanxi	542.164	77.1	7.03196
	Inner Mogolia	2799.23	239.6	11.6829
	Liaoning	1085.57	244.2	4.4454
	Jinlin	934.611	172.3	5.42432
	Heilongjiang	1384.57	204.9	6.7573
	Shanghai	44.5434	11.6	3.83995
	Jiangsu	629.953	216.1	2.9151
	Zhejiang	217.235	77.5	2.80303
	Anhui	765.685	269.7	2.83903
	Fujian	398.852	117.1	3.40608
	Jiangxi	951.246	260.9	3.64602
	Shandong	2106.07	534.2	3.94248
	Henan	2063.75	540.7	3.81681
	Hubei	1245.29	358.8	3.47071
	Hunan	1749.93	479.6	3.64873
	Guangdong	895.778	287.6	3.11467
	Guangxi	1235.37	279.6	4.41833
	Hainan	207.103	48.7	4.25263
	Chongqing	546.466	146.1	3.74035
	Sichuan	2999.15	542	5.53349
	Guizhou	1207.04	189.8	6.35951
	Yunan	2302.5	378.5	6.08322
	Tibet	1289.76	27.8	46.3944
	Shaanxi	643.388	104.4	6.16272
	Gansu	1308.85	95.6	13.6909
	Qinghai	1224.24	35.5	34.4857
	Ningxia	369.425	30.3	12.1922
	Xinjiang	1991.56	139.4	14.2866
2015	Beijing	106.87	25.2	4.24086
	Tianjin	135.896	34.2	3.97357
	Hebei	1818.65	359.9	5.05321
	Shanxi	555.703	73	7.61237
	Inner Mogolia	2858	216.3	13.2131
	Liaoning	1413.66	275.8	5.12567
	Jinlin	1175.27	187.4	6.27143
	Heilongjiang	1505.16	192.3	7.82713
	Shanghai	55.8471	16.7	3.34414
	Jiangsu	699.667	237.2	2.94969
	Zhejiang	296.967	106.3	2.79367
	Anhui	950.223	291.9	3.2553
	Fujian	480.268	140	3.43049
	Jiangxi	1077.33	268.3	4.01538
	Shandong	2357.26	502.4	4.692
	Henan	3082.76	576.5	5.34737
	Hubei	1432.04	363.3	3.94175
	Hunan	1884.29	479.5	3.92971
	Guangdong	1081.72	282	3.83587
	Guangxi	1453.63	276.4	5.25916
	Hainan	256.988	49.4	5.2022
	Chongqing	657.599	168.8	3.89573
	Sichuan	3387.29	574.1	5.90017
	Guizhou	1306.65	181.7	7.19126
	Yunan	2194.64	337.8	6.49685
	Tibet	1404.88	26.3	53.4177
	Shaanxi	635.638	106.1	5.99094
	Gansu	1433.85	89.2	16.0746
	Qinghai	1138.49	33.4	34.0864
	Ningxia	356.835	26.9	13.2652
	Xinjiang	1936.4	129	15.0108
