# Supplementary material for: Analysis on agricultural carbon emissions transfer of inter-provincial trade in China
Source: PLoS One. 2024 Nov 21;19(11):e0311744. doi: 10.1371/journal.pone.0311744 (PMC11581268; doi:10.1371/journal.pone.0311744)
Supplement: S1 Table — (XLSX) [file pone.0311744.s013.xlsx]

## Sheet: Table 2
	Planting Industries	Livestock and Poultry Breeding Industries	Total Carbon Emissions		Unit: million tons of CE
Beijing	0.543686	0.264324	0.80801
Tianjin	1.19438	1.01834	2.21272
Hebei	20.8396	15.424	36.2636
Shanxi	7.8026	6.41488	14.2175
Inner Mongolia	17.622	28.9801	46.6021
Liaoning	12.8485	11.636	24.4845
Jilin	15.6123	9.29467	24.907
Heilongjiang	29.6198	14.5269	44.1468
Shanghai	2.09741	0.305018	2.40242
Jiangsu	48.5614	5.12949	53.6909
Zhejiang	16.9716	1.91889	18.8905
Anhui	48.6003	7.86237	56.4627
Fujian	13.9785	4.00944	17.9879
Jiangxi	43.9397	9.3241	53.2638
Shandong	30.337	17.0431	47.3801
Henan	39.4205	19.9906	59.4111
Hubei	47.851	10.9938	58.8448
Hunan	52.5247	17.7795	70.3042
Guangdong	29.8016	7.90657	37.7082
Guangxi	29.6811	11.9336	41.6148
Hainan	4.91238	1.65091	6.56328
Chongqing	10.859	5.259	16.118
Sichuan	28.6746	29.323	57.9976
Guizhou	11.1855	12.2824	23.4679
Yunnan	15.7366	24.3123	40.0488
Tibet	0.395842	13.2782	13.6741
Shaanxi	13.028	6.39955	19.4276
Gansu	9.50684	15.2645	24.7713
Qinghai	0.72418	14.0326	14.7568
Ningxia	2.83723	5.25999	8.09722
Xinjiang	17.7577	22.8261	40.5837
