# Supplementary material for: Analysis on agricultural carbon emissions transfer of inter-provincial trade in China
Source: PLoS One. 2024 Nov 21;19(11):e0311744. doi: 10.1371/journal.pone.0311744 (PMC11581268; doi:10.1371/journal.pone.0311744)
Supplement: S2 Table — (XLSX) [file pone.0311744.s014.xlsx]

## Sheet: Table 3
Unit: ten thousand tons		Carbon emissions from Production	Carbon emissions from consumption）	Carbon emissions Input	Carbon emissions Output		2015	2018	2021				2021
2021	Beijing	80.801	1255.04	1174.24	0	Total Carbon Transfer	12576.2	13249	13301.8			Guangdong	0.22064	0.22064	Heilongjiang	0.196466	0.196466
	Tianjin	221.272	438.909	217.637	0	Total Carbon Emissions	105098	99572.8	97711			Zhejiang	0.197338	0.417978	Inner Mogolia	0.173277	0.369743
	Hebei	3626.36	3476.81	0	149.548	Percent	0.119662	0.133058	0.136134			Fujian	0.112612	0.53059	Xinjiang	0.123685	0.493428
	Shanxi	1421.75	1292.62	0	129.13							Beijing	0.0882772	0.618867	Henan	0.106946	0.600374
	Inner Mogolia	4660.21	2355.32	0	2304.89							Shanghai	0.0862921	0.705159	Jinlin	0.100032	0.700406
	Liaoning	2448.45	2565.47	117.014	0							Chongqing	0.0815492	0.786708	Anhui	0.0861375	0.786544
	Jinlin	2490.7	1160.1	0	1330.6							Jiangsu	0.0675526	0.854261	Gansu	0.0520419	0.838586
	Heilongjiang	4414.68	1801.33	0	2613.35							Guangxi	0.0470482	0.901309	Yunan	0.0463858	0.884972
	Shanghai	240.242	1388.08	1147.84	0							Jiangxi	0.0204443	0.921753	Qinghai	0.0329383	0.91791
	Jiangsu	5369.09	6267.66	898.569	0							Hainan	0.019705	0.941458	Tibet	0.0247033	0.942613
	Zhejiang	1889.05	4514	2624.95	0							Tianjin	0.0163615	0.95782	Ningxia	0.0198257	0.962439
	Anhui	5646.27	4500.48	0	1145.78							Guizhou	0.0142492	0.972069	Hunan	0.0166105	0.97905
	Fujian	1798.79	3296.73	1497.94	0							Sichuan	0.0109345	0.983004	Hebei	0.0112427	0.990292
	Jiangxi	5326.38	5598.33	271.946	0							Liaoning	0.00879686	0.9918	Shanxi	0.00970773	1
	Shandong	4738.01	4748.54	10.5391	0							Hubei	0.0061328	0.997933
	Henan	5941.11	4518.54	0	1422.57							Shaanxi	0.00127442	0.999208
	Hubei	5884.48	5966.06	81.5771	0							Shandong	0.000792305	1
	Hunan	7030.42	6809.47	0	220.95
	Guangdong	3770.82	6705.72	2934.9	0
	Guangxi	4161.48	4787.3	625.824	0
	Hainan	656.328	918.439	262.111	0
	Chongqing	1611.8	2696.55	1084.75	0
	Sichuan	5799.76	5945.2	145.449	0
	Guizhou	2346.79	2536.33	189.54	0
	Yunan	4004.88	3387.87	0	617.014
	Tibet	1367.41	1038.81	0	328.598
	Shaanxi	1942.76	1959.71	16.952	0
	Gansu	2477.13	1784.88	0	692.25
	Qinghai	1475.68	1037.54	0	438.138
	Ningxia	809.722	546.005	0	263.717
	Xinjiang	4058.37	2413.14	0	1645.24
2018	Beijing	123.575	1123.31	999.73	0
	Tianjin	230.251	485.548	255.297	0								2018
	Hebei	3985.03	3608.94	0	376.095							Guangdong	0.275777	0.275777	Heilongjiang	0.19169	0.19169
	Shanxi	1342.02	1306.95	0	35.0717							Zhejiang	0.156787	0.432564	Inner Mogolia	0.163984	0.355674
	Inner Mogolia	4454.91	2282.28	0	2172.62							Fujian	0.142607	0.575171	Henan	0.147191	0.502865
	Liaoning	2425.45	2537.34	111.898	0							Chongqing	0.125206	0.700376	Anhui	0.0979006	0.600766
	Jinlin	2532.81	1246.97	0	1285.84							Beijing	0.0754569	0.775833	Jinlin	0.0970517	0.697818
	Heilongjiang	4391.11	1851.41	0	2539.71							Sichuan	0.0624818	0.838315	Xinjiang	0.0895727	0.78739
	Shanghai	291.058	872.925	581.867	0							Shanghai	0.0439178	0.882233	Yunan	0.0413107	0.828701
	Jiangsu	5575.62	5730.38	154.762	0							Guangxi	0.0336455	0.915879	Gansu	0.0335141	0.862215
	Zhejiang	2033.74	4111.02	2077.27	0							Guizhou	0.030318	0.946197	Hebei	0.0283867	0.890602
	Anhui	5739.36	4442.27	0	1297.09							Tianjin	0.0192691	0.965466	Tibet	0.0274659	0.918068
	Fujian	1897.54	3786.94	1889.4	0							Hainan	0.0134825	0.978948	Qinghai	0.0206629	0.938731
	Jiangxi	5305.73	5251.09	0	54.6395							Jiangsu	0.011681	0.990629	Ningxia	0.0176511	0.956382
	Shandong	5425.78	5197.05	0	228.73							Liaoning	0.00844577	0.999075	Shandong	0.0172639	0.973646
	Henan	6306.99	4356.85	0	1950.14							Shaanxi	0.00092504	1	Hubei	0.00984342	0.983489
	Hubei	6297.77	6167.35	0	130.416										Hunan	0.00973973	0.993229
	Hunan	6983.52	6854.48	0	129.042										Jiangxi	0.00412404	0.997353
	Guangdong	3912.32	7566.09	3653.77	0										Shanxi	0.00264712	1
	Guangxi	4192.94	4638.71	445.77	0
	Hainan	736.264	914.893	178.629	0
	Chongqing	1643.31	3302.16	1658.85	0
	Sichuan	5953.03	6780.85	827.823	0
	Guizhou	2395.88	2797.56	401.683	0
	Yunan	3976.88	3429.56	0	547.326
	Tibet	1330.38	966.481	0	363.897
	Shaanxi	2033.72	2045.98	12.2559	0
	Gansu	2273.94	1829.92	0	444.029
	Qinghai	1303.98	1030.21	0	273.763
	Ningxia	651.649	417.79	0	233.859								2015
	Xinjiang	3826.29	2639.54	0	1186.75							Guangdong	0.280877	0.280877	Henan	0.189647	0.189647
2015	Beijing	190.317	1163.7	973.385	0							Zhejiang	0.139264	0.420141	Heilongjiang	0.187656	0.377302
	Tianjin	308.619	587.855	279.237	0							Fujian	0.121695	0.541836	Inner Mogolia	0.135399	0.512701
	Hebei	4640.23	4178.42	0	461.817							Chongqing	0.0999439	0.64178	Jinlin	0.118076	0.630777
	Shanxi	1411.48	1457.59	46.1095	0							Shanghai	0.0809906	0.72277	Anhui	0.0929599	0.723737
	Inner Mogolia	4468.11	2765.31	0	1702.8							Beijing	0.0773991	0.800169	Xinjiang	0.0895055	0.813243
	Liaoning	2875.42	3010.71	135.288	0							Sichuan	0.0524794	0.852649	Hebei	0.0367216	0.849964
	Jinlin	2771.78	1286.83	0	1484.95							Guangxi	0.0478369	0.900486	Gansu	0.0366576	0.886622
	Heilongjiang	4317.08	1957.1	0	2359.99							Guizhou	0.0302993	0.930785	Yunan	0.024749	0.911371
	Shanghai	313.517	1332.07	1018.55	0							Tianjin	0.0222036	0.952988	Hunan	0.0183404	0.929711
	Jiangsu	5842.98	6007.97	164.992	0							Hainan	0.015068	0.968056	Qinghai	0.0161095	0.945821
	Zhejiang	2393.31	4144.73	1751.41	0							Jiangsu	0.0131194	0.981176	Ningxia	0.0144101	0.960231
	Anhui	5640.06	4470.98	0	1169.08							Liaoning	0.0107575	0.991933	Shandong	0.0122967	0.972528
	Fujian	2224.84	3755.29	1530.45	0							Hubei	0.00440029	0.996334	Tibet	0.011453	0.983981
	Jiangxi	5025.27	4916.28	0	108.985							Shanxi	0.00366641	1	Shaanxi	0.00735342	0.991334
	Shandong	5939.79	5785.15	0	154.645										Jiangxi	0.00866601	1
	Henan	7440.94	5055.91	0	2385.03
	Hubei	5951.27	6006.61	55.3388	0
	Hunan	6959.97	6729.31	0	230.652
	Guangdong	4316.07	7848.42	3532.35	0
	Guangxi	4627.03	5228.64	601.605	0
	Hainan	899.868	1089.36	189.497	0
	Chongqing	1799.69	3056.6	1256.91	0
	Sichuan	6476.44	7136.43	659.99	0
	Guizhou	2482.5	2863.55	381.049	0
	Yunan	4066.81	3755.57	0	311.248
	Tibet	1453.17	1309.14	0	144.035
	Shaanxi	2047.32	1954.84	0	92.478
	Gansu	2598.92	2137.91	0	461.013
	Qinghai	1225.74	1023.14	0	202.596
	Ningxia	651.331	470.108	0	181.223
	Xinjiang	3737.86	2612.23	0	1125.64
