# Supplementary material for: Analysis on agricultural carbon emissions transfer of inter-provincial trade in China
Source: PLoS One. 2024 Nov 21;19(11):e0311744. doi: 10.1371/journal.pone.0311744 (PMC11581268; doi:10.1371/journal.pone.0311744)
Supplement: S3 Table — (XLS) [file pone.0311744.s015.xls]

## Sheet: Table 5 
	2015					2018
		O–Ⅳ	O–Ⅲ	O–Ⅱ	O–Ⅰ		O–Ⅳ	O–Ⅲ	O–Ⅱ	O–Ⅰ	2021	O–Ⅳ	O–Ⅲ	O–Ⅱ	O–Ⅰ	104t
	I–Ⅳ	277.011	646.382	329.228	0	I–Ⅳ	0	825.179	429.848	0	I–Ⅳ	0	1032.74	359.141	0
	I–Ⅰ	142.168	0	1817.05	1770.4	I–Ⅰ	259.224	93.5507	1626.79	2013.08	I–Ⅰ	1174.79	171.772	1655.19	1469.96
	I–Ⅱ	0	494.682	1556.88	1718.02	I–Ⅱ	0	566.578	1492.03	1234.14	I–Ⅱ	0	864.84	1232.1	625.824
	I–Ⅲ	1167.47	328.033	6.48949	0	I–Ⅲ	525.966	568.959	0	0	I–Ⅲ	1162.7	137.007	0	0
Rank		O–Ⅳ	O–Ⅲ	O–Ⅱ	O–Ⅰ		O–Ⅳ	O–Ⅲ	O–Ⅱ	O–Ⅰ		O–Ⅳ	O–Ⅲ	O–Ⅱ	O–Ⅰ
	I–Ⅳ	10	6	8		I–Ⅳ		5	9		I–Ⅳ		6	9
	I–Ⅰ	11		1	2	I–Ⅰ	10	11	2	1	I–Ⅰ	4	10	1	2
	I–Ⅱ		7	4	3	I–Ⅱ		7	3	4	I–Ⅱ		7	3	8
	I–Ⅲ	5	9	12		I–Ⅲ	8	6			I–Ⅲ	5	11
	2015					2018
		O–Ⅳ	O–Ⅲ	O–Ⅱ	O–Ⅰ		O–Ⅳ	O–Ⅲ	O–Ⅱ	O–Ⅰ	2021	O–Ⅳ	O–Ⅲ	O–Ⅱ	O–Ⅰ	106t
	I–Ⅳ	2.77011	6.46382	3.29228		I–Ⅳ		8.25179	4.29848		I–Ⅳ		10.3274	3.59141
	I–Ⅰ	1.42168		18.1705	17.704	I–Ⅰ	2.59224	0.935507	16.2679	20.1308	I–Ⅰ	11.7479	1.71772	16.5519	14.6996
	I–Ⅱ		4.94682	15.5688	17.1802	I–Ⅱ		5.66578	14.9203	12.3414	I–Ⅱ		8.6484	12.321	6.25824
	I–Ⅲ	11.6747	3.28033	0.0648949		I–Ⅲ	5.25966	5.68959			I–Ⅲ	11.627	1.37007
