# Supplementary material for: Analysis on agricultural carbon emissions transfer of inter-provincial trade in China
Source: PLoS One. 2024 Nov 21;19(11):e0311744. doi: 10.1371/journal.pone.0311744 (PMC11581268; doi:10.1371/journal.pone.0311744)
Supplement: S4 Table — (XLS) [file pone.0311744.s016.xls]

## Sheet: Table6 
2015
		Henan	Anhui	Jilin	Heilongjiang	Inner Mogolia	Gansu	Xinjiang	Shanxi	Jiangsu	Shaanxi	Ningxia
	Shanghai	0	0	0	0	0	0	0	0	471.004	0	0
	Zhejiang	0	0	459.787	108.043	0	0	0	0	33.8293	0	0
	Fujian	0	915.563	0	284.227	0	0	0	0	0	0	0
	Guangdong	0	0	0	780.608	302.047	0	0	155.455	0	0	0
	Guangxi	408.97	0	0	0	193.135	0	0	0	0	0	0
	Chongqing	0	0	0	0	0	178.949	32.1254	0	0	0	0
	Sichuan	0	0	0	0	172.078	0	266.723	0	0	60.1886	113.593
	Guizhou	0	0	0	0	0	179.992	0	0	0	0	0
	Beijing	0	0	0	192.006	0	0	0	0	0	0	0
	Tianjin	0	0	0	116.675	0	0	0	0	0	0	0
	Hebei	0	0	0	25.7252	0	0	0	0	0	0	0
	Liaoning	0	0	472.305	0	0	0	0	0	0	0	0
	Jiangxi	0	114.177	0	0	0	0	0	0	0	0	0
	Shandong	0	0	0	420.023	0	0	0	0	0	0	0
	Hubei	312.309	0	0	0	0	0	0	0	0	0	0
	Hunan	214.241	0	0	0	0	0	0	0	0	0	0
	Hainan	0	0	0	0	187.594	0	0	0	0	0	0
	Yunan	0	0	0	0	0	0	256.734	0	0	0	0
	Tibet	0	0	0	0	0	0	72.3963	0	0	0	0
	Qinghai	0	0	0	0	0	0	90.0481	0	0	0	0
			Henan, Anhui	Jinlin, Heilongjiang	Inner Mogolia	Xinjiang, Gansu	Other
			O–Ⅰ	O–Ⅱ	O–Ⅲ	O–Ⅳ	O–R
	Shanghai, Zhejiang, Fujian	I–Ⅰ	915.563	852.056	0	0	504.833
	Guangdong, Guangxi	I–Ⅱ	408.97	780.608	495.182	0	155.455
	Chongqing, Sichuan, Guizhou	I–Ⅲ	0	0	172.078	657.79	173.781
	Beijing, Tianjin	I–Ⅳ	0	308.682	0	0	0
	Other	I–R	640.727	918.053	187.594	419.179	0
	Per	0.604822
	Eight Regions	4590.93
	Total	7590.55
2018
		Anhui	Henan	Jilin	Heilongjiang	Inner Mogolia	Gansu	Xinjiang	Shanxi	Jiangsu	Ningxia
	Shanghai	0	0	0	144.529	0	0	0	0	0	0
	Zhejiang	0	0	0	489.677	0	0	0	0	469.561	0
	Fujian	1202.74	0	0	319.068	0	0	0	0	0	0
	Guangdong	0	764.436	243.597	0	566.578	0	0	0	0	0
	Guangxi	0	0	0	466.449	0	0	0	0	0	0
	Chongqing	0	0	0	0	0	204	0	0	0	0
	Sichuan	0	0	0	0	369.821	0	0	0	0	0
	Guizhou	0	0	0	0	0	49.8184	362.868	0	0	0
	Beijing	0	0	174.551	0	0	0	0	0	0	0
	Tianjin	0	0	0	83.7279	0	0	0	0	0	0
	Hebei	0	0	0	16.9641	0	0	0	0	0	0
	Liaoning	0	0	0	367.569	0	0	0	0	0	0
	Jiangxi	89.576	0	0	0	0	0	0	0	0	0
	Shandong	0	0	127.455	206.21	0	0	0	0	0	0
	Hubei	0	0	183.646	0	0	0	0	0	0	0
	Hunan	0	287.923	0	0	0	0	0	0	0	0
	Hainan	0	0	164.977	0	0	0	0	0	0	0
	Yunan	0	0	0	0	18.113	0	72.617	126.939	0	95.3994
	Tibet	0	0	0	0	0	0	83.5128	0	0	0
	Shaanxi	0	0	0	0	20.6323	0	0	0	0	0
	Qinghai	0	0	0	0	0	0	92.0913	0	0	0
			Henan, Anhui	Jinlin, Heilongjiang	Inner Mogolia	Xinjiang, Gansu	Other
			O–Ⅰ	O–Ⅱ	O–Ⅲ	O–Ⅳ	O–R
	Shanghai, Zhejiang, Fujian	I–Ⅰ	1202.74	953.274	0	0	469.561
	Guangdong, Guangxi	I–Ⅱ	764.436	710.045	566.578	0	0
	Chongqing, Sichuan, Guizhou	I–Ⅲ	0	0	369.821	616.686	0
	Beijing, Tianjin	I–Ⅳ	0	258.279	0	0	0
	Other	I–R	377.499	1066.82	38.7453	248.221	222.338
	Per	0.691904
	Eight Regions	5441.86
	Total	7865.04
2021
		Anhui	Henan	Jinlin	Heilongjiang	Inner Mogolia	Gansu	Xinjiang	Shanxi	Jiangsu	Ningxia
	Shanghai	0	0	0	0	0	0	0	0	453.785	0
	Zhejiang	0	0	642.489	0	0	0	0	0	10.3654	0
	Fujian	830.772	0	0	451.546	0	0	0	0	0	0
	Guangdong	0	0	0	1075.11	17.095	0	0	0	0	0
	Guangxi	0	696.717	0	0	24.1485	0	0	0	0	0
	Chongqing	0	0	0	0	0	0	381.624	0	0	0
	Sichuan	0	0	0	0	271.763	0	0	38.2645	0	0
	Guizhou	0	0	0	0	32.8943	201.042	0	0	0	83.8138
	Beijing	0	0	0	141.504	0	0	0	0	0	0
	Tianjin	0	0	0	41.963	0	0	0	0	0	0
	Hebei	0	0	0	64.5857	0	0	0	0	0	0
	Liaoning	0	0	278.176	62.5274	0	0	0	0	0	0
	Jiangxi	331.628	0	0	0	0	0	0	0	0	0
	Shandong	0	0	0	199.889	0	0	0	0	0	0
	Hubei	0	0	0	0	260.632	0	0	0	0	0
	Hunan	0	0	0	0	266.299	0	0	0	0	0
	Hainan	0	200.624	0	0	0	0	0	0	0	0
	Yunan	0	0	0	0	183.147	0	256.726	0	0	0
	Tibet	0	0	0	0	0	0	42.9611	0	0	0
	Shaanxi	0	0	0	0	44.3971	0	0	0	0	0
	Qinghai	0	0	0	0	0	0	74.7847	0	0	0
			Henan, Anhui	Jinlin, Heilongjiang	Inner Mogolia	Xinjiang, Gansu	Other
			O–Ⅰ	O–Ⅱ	O–Ⅲ	O–Ⅳ	O–R
	Shanghai, Zhejiang, Fujian	I–Ⅰ	830.772	1094.03	0	0	464.151
	Guangdong, Guangxi	I–Ⅱ	696.717	1075.11	41.2435	0	0
	Chongqing, Sichuan, Guizhou	I–Ⅲ	0	0	304.657	582.666	122.078
	Beijing, Tianjin	I–Ⅳ	0	183.467	0	0	0
	Other	I–R	532.252	605.177	754.476	374.472	0
	Per	0.627659
	Eight Regions	4808.66
	Total	7661.27
