# Supplementary material for: Analysis on agricultural carbon emissions transfer of inter-provincial trade in China
Source: PLoS One. 2024 Nov 21;19(11):e0311744. doi: 10.1371/journal.pone.0311744 (PMC11581268; doi:10.1371/journal.pone.0311744)
Supplement: S5 Table — (XLS) [file pone.0311744.s017.xls]

## Sheet: Table 7
2015
		Anhui	Henan	Jilin	Heilongjiang	Inner Mogolia	Gansu	Xinjiang	Hebei	Liaoning	Jiangxi	Shandong	Hubei	Hunan	Guangxi	Yunan	Tibet	Shaanxi	Qinghai	Ningxia
	Shanghai	0	0	0	0	0	0	0	487.542	60.0058	0	0	0	0	0	0	0	0	0	0
	Zhejiang	0	184.763	532.31	432.683	0	0	0	0	0	0	0	0	0	0	0	0	0	0	0
	Fujian	44.1822	63.3198	0	0	0	0	0	0	0	223.163	0	0	0	0	0	0	0	0	0
	Guangdong	0	1201.43	0	0	0	0	0	0	0	0	0	256.97	444.893	0.499581	390.453	0	0	0	0
	Guangxi	0	0	0	0	0	0	0	0	0	0	0	0	0	0	0	0	0	0	0
	Chongqing	0	0	0	0	0	102.072	407.61	0	0	0	0	0	0	0	0	216.431	0	292.644	27.081
	Sichuan	0	0	0	0	0	0	0	0	0	0	0	0	0	0	0	0	32.2893	0	15.1185
	Guizhou	0	0	0	0	0	0	0	0	0	0	0	0	0	0	175.626	0	0	0	25.4312
	Beijing	0	0	0	0	646.382	0	0	0	134.996	0	0	0	0	0	0	0	0	0	0
	Tianjin	0	0	20.5462	0	0	0	0	0	142.015	0	0	0	0	0	0	0	0	0	0
	Hebei	0	0	0	0	0	0	0	0	0	0	0	0	0	0	0	0	0	0	0
	Shanxi	0	0	0	0	201.565	0	0	0	0	0	0	0	0	0	0	0	0	0	0
	Jiangsu	95.1576	0	0	0	0	0	0	0	0	0	574.668	0	0	0	0	0	0	0	0
	Hainan	0	0	0	0	0	0	0	0	0	0	0	0	0	0	1.9037	0	0	0	0
			Henan, Anhui	Jilin, Heilongjiang	Inner Mogolia	Xinjiang, Gansu	Other
			O–Ⅰ	O–Ⅱ	O–Ⅲ	O–Ⅳ	O–R
	Shanghai, Zhejiang, Fujian	I–Ⅰ	292.265	964.992	0	0	770.711
	Gunagdong, Guangxi	I–Ⅱ	1201.43	0	0	0	1092.82
	Chongqing, Sichuan, Guihzou	I–Ⅲ	0	0	0	509.681	784.621
	Beijing, Tianjin	I–Ⅳ	0	20.5462	646.382	0	277.011
	Other	I–R	95.1576	0	201.565	0	576.571
	Per	0.489026
	Eight Regions	3635.29
	Total	7433.75
2018
		Anhui	Henan	Jilin	Heilongjiang	Inner Mogolia	Gansu	Xinjiang	Hebei	Liaoning	Jiangxi	Shandong	Hubei	Hunan	Guangxi	Guizhou	Yunan	Tibet	Shaanxi	Qinghai	Ningxia
	Shanghai	0	181.667	0	0	0	0	0	0	255.671	0	0	0	0	0	0	0	0	0	0	0
	Zhejiang	0	27.7981	220.044	445.511	93.5507	0	0	331.131	0	0	0	0	0	0	0	0	0	0	0	0
	Fujian	4.77299	218.606	0	0	0	0	0	0	0	144.215	0	0	0	0	0	0	0	0	0	0
	Guangdong	0	469.709	0	0	0	0	0	0	0	0	0	314.062	416.965	7.02561	11.003	860.394	0	0	0	0
	Guangxi	0	0	0	0	0	0	0	0	0	0	0	0	0	0	0	0	0	0	0	0
	Chongqing	0	0	0	0	0	190.21	451.378	0	0	0	0	0	0	0	0	0	447.409	0	365.854	0
	Sichuan	0	0	0	0	186.882	0	124.283	0	0	0	0	0	0	0	0	0	0	8.37642	0	138.46
	Guizhou
	Beijing	0	0	0	0	825.179	0	0	0	0	0	0	0	0	0	0	0	0	0	0	0
	Tianjin	0	0	171.569	0	0	0	0	0	0	0	0	0	0	0	0	0	0	0	0	0
	Shanxi	0	0	0	0	91.8669	0	0	0	0	0	0	0	0	0	0	0	0	0	0	0
	Jiangsu	0	0	0	0	0	0	0	61.9279	0	0	562.395	0	0	0	0	0	0	0	0	0
	Hainan	0	0	0	0	0	0	0	0	0	0	0	0	0	13.6529	0	0	0	0	0	0
			Henan, Anhui	Jilin, Heilongjiang	Inner Mogolia	Xinjiang, Gansu	Other
			O–Ⅰ	O–Ⅱ	O–Ⅲ	O–Ⅳ	O–R
	Shanghai, Zhejiang, Fujian	I–Ⅰ	432.844	665.556	93.5507	0	731.018
	Gunagdong, Guangxi	I–Ⅱ	469.709	0	0	0	1609.45
	Chongqing, Sichuan, Guihzou	I–Ⅲ	0	0	186.882	765.871	960.1
	Beijing, Tianjin	I–Ⅳ	0	171.569	825.179	0	0
	Other	I–R	0	0	91.8669	0	637.976
	Per	0.472568
	Eight Regions	3611.16
	Total	7641.57
2021
		Anhui	Henan	Jilin	Heilongjiang	Inner Mogolia	Gansu	Xinjiang	Hebei	Shanxi	Liaoning	Jiangxi	Shandong	Hubei	Hunan	Guangxi	Sichuan	Guizhou	Yunan	Tibet	Shaanxi	Qinghai	Ningxia
	Shanghai		0	0	129.91	171.772	0	0	0	0	0	0	189.35	23.1167	0	0	0	0	0	0	0	0	179.904
	Zhejiang		525.23	0	0	0	491.208	197.176	214.134	31.4215	0	0	0	0	0	0	0	0	0	0	0	512.923	0
	Fujian		0	0	0	0	0	0	0	0	0	59.6825	0	155.938	0	0	0	0	0	0	0	0	0
	Guangdong		0	0	0	0	0	0	0	0	0	0	0	0	487.249	33.5538	136.799	128.21	1056.89	0	0	0	0
	Guangxi		0	0	0	0	0	0	0	0	0	0	0	0	0	0	0	0	0	0	0	0	0
	Chongqing		0	0	0	0	0	675.346	0	0	0	0	0	0	0	0	27.779	0	0	0	0	0	0
	Sichuan		0	0	0	0	0	0	0	0	0	0	0	0	0	0	0	0	0	0	0	0	0
	Guizhou		0	0	0	0	0	0	0	0	0	0	0	0	0	0	0	0	0	0	0	0	0
	Beijing		0	0	0	1032.74	0	0	0	0	0	0	0	0	0	0	0	0	0	0	0	0	0
	Tianjin		0	0	175.674	0	0	0	0	0	0	0	0	0	0	0	0	0	0	0	0	0	0
	Jiangsu		0	409.937	270.645	0	0	-4.18341e-13	0	59.444	223.689	0	0	0	0	0	0	0	0	371.559	27.4451	0	0
	Anhui		0	0	0	0	0	16.6185	0	0	0	0	0	0	0	0	0	0	0	0	0	0	0
	Hainan		0	0	0	0	0	0	0	0	0	0	0	0	0	61.4873	0	0	0	0	0	0	0
			Henan, Anhui	Jilin, Heilongjiang	Inner Mogolia	Xinjiang, Gansu	Other
			O–Ⅰ	O–Ⅱ	O–Ⅲ	O–Ⅳ	O–R
	Shanghai, Zhejiang, Fujian	I–Ⅰ	525.23	129.91	171.772	688.384	1366.47
	Gunagdong, Guangxi	I–Ⅱ	0	0	0	0	1842.7
	Chongqing, Sichuan, Guihzou	I–Ⅲ	0	0	0	675.346	27.779
	Beijing, Tianjin	I–Ⅳ	0	175.674	1032.74	0	0
	Other	I–R	0	680.582	0	16.6185	743.624
	Per	0.42084
	Eight Regions	3399.05
	Total	8076.83
